# Supplementary material for: Structural and catalytic diversity of coronavirus proofreading exoribonuclease
Source: Nat Commun. 2025 Dec 8;17:452. doi: 10.1038/s41467-025-67140-6 (PMC12800083; doi:10.1038/s41467-025-67140-6)
Supplement: Supplementary file 4 — Source Data [file 41467_2025_67140_MOESM4_ESM.xlsx]

## Sheet: Fig. 1c
Exonucleolytic digestion of T20P15 RNA, denaturing PAGE, stained by SYBR-Gold

## Sheet: Fig. 2e,f
Fig. 2e. Michaelis-Menten kinetics of MERS-CoV and SARS-CoV-2 ExoNs
n = 3 biological replicates, inidcated by i – iii, respectively
[RNA] (µM)	MERS-CoV ExoN velocity (µM/min)				SARS-CoV-2 ExoN velocity (µM/min)
	i	ii	iii		i	ii	iii
1.5	0.627734	1.04346	1.11735		1.26918	1.31384	1.29232
3	1.30156	1.50193	1.47831		2.43753	2.17114	2.1988
4.5	1.57522	1.73925	2.02797		2.96504	3.02606	2.92131
6	2.3302	1.85747	1.92541		3.54787	3.65746	3.27265
12	2.742	2.41313	2.64106		4.14391	4.14321	5.04493
15	3.31895	2.63517	2.63041		4.90939	4.41275	4.78151
20	2.94422	3.21458	2.95499		4.62364	5.51948	4.28523
Fig. 2f. Remaining RNA substrate at each time point and each Mg2+ concentration point normalized to their respective no-ExoN control (100%)
n = 3 biological replicates, inidcated by i – iii, respectively
For MERS-CoV ExoN
Time (min)	1 mM MgCl2			2 mM MgCl2			4 mM MgCl2			8 mM MgCl2			16 mM MgCl2
	i	ii	iii	i	ii	iii	i	ii	iii	i	ii	iii	i	ii	iii
0.167	90.269	92.935	90.329	87.684	87.926	86.644	86.98	81.716	79.844	66.644	57.139	64.225	46.2701	57.9534	47.2517
0.333	82.763	84.519	81.097	76.547	79.723	77.494	63.805	67.531	54.29	57.494	48.028	51.82	36.1504	49.2933	36.15
0.5	77.846	81.37	75.058	63.985	70.284	61.149	55.471	52.83	41.57	41.149	35.279	38.757	30.0087	38.5004	32.5323
0.667	70.503	70.43	69.529	46.569	48.844	37.158	36.358	34.15	36.806	27.158	30.602	27.623	25.1208	24.0106	26.973
0.833	67.279	61.41	63.698	42.911	38.239	32.277	28.226	30.8	29.728	22.277	28.804	24.547	19.0442	19.0988	19.881
1	60.697	58.793	61.605	27.838	36.608	26.262	18.748	21.874	25.377	16.262	23.231	19.133	17.485	14.4824	17.8288
1.167	57.044	53.936	56.585	25.685	32.426	23.193	15.812	15.176	14.92	13.193	17.244	14.812	14.2724	12.788	16.7172
1.333	52.874	51.163	54.424	24.003	26.358	18.729	13.455	11.468	14.532	8.729	12.463	9.817	11.0063	8.26994	14.6275
1.5	49.114	48.506	53.391	21.546	23.88	5.438	9.828	10.43	13.997	5.438	12.085	9.807	8.10423	5.89403	9.89686
2	43.203	42.077	51.829	14.841	13.884	0.077	0.395	7.949	9.315	0.077	10.571	8.402	3.06262	0.783678	2.8897
For SARS-CoV-2 ExoN
Time (min)	1 mM MgCl2			2 mM MgCl2			4 mM MgCl2			8 mM MgCl2			16 mM MgCl2
	i	ii	iii	i	ii	iii	i	ii	iii	i	ii	iii	i	ii	iii
0.167	69.061	65.082	62.73	68.91	62.58	60.246	33.747	49.403	50.681	33.316	37.313	38.49	26.462	26.008	31.469
0.333	57.517	52.352	43.795	48.5	54.105	42.419	18.457	31.705	22.805	13.06	23.035	10.344	18.763	15.759	10.238
0.5	44.623	40.018	37.362	32.499	38.481	16.068	8.288	16.324	8.122	11.678	19.567	8.207	10.744	11.489	7.124
0.667	36.12	33.902	30.824	14.577	21.558	12.275	4.811	8.652	0.133	1.386	15.8	0.204	4.86	5.224	1.679
0.833	27.527	26.664	22.197	13.67	16.52	8.812	0.246	2	0.105	1.209	8.634	0.122	3.305	3.351	0.197
1	22.926	18.826	18.73	10.357	10.468	4.722	0.088	0.438	0.1	0.822	2.868	0.116	2.046	1.616	0.12
1.167	17.809	11.402	15.104	7.125	5.491	2.7	0.08	0.384	0.067	0.745	0.149	0.078	0.149	0.158	0.105
1.333	16.749	7.698	15.273	2.576	3.439	0.082	0.068	0.276	0.058	0.498	0.136	0.062	0.143	0.131	0.072
1.5	12.867	6.01	10.463	1.485	0.186	0.011	0.06	0.21	0.054	0.442	0.09	0.057	0.104	0.067	0.049
2	3.388	0.692	3.3	0.22	0.045	0.017	0.045	0.144	0.049	0.403	0.021	0.044	0.075	0.043	0.047

## Sheet: Fig. 4
Fig. 4b. Remaining RNA substrates at each time point were normalized to their respective no-ExoN control (100%)
n = 3 biological replicates, inidcated by i – iii, respectively
Time (min)	T20P14-misC			T20P14-A			T20P14-U			T20P14-pairC			T20P14-G
	i	ii	iii	i	ii	iii	i	ii	iii	i	ii	iii	i	ii	iii
0.166667	72.9361	74.1101	85.9958	88.4871	92.2191	82.1884	76.0711	72.5573	90.8007	87.4062	86.9722	92.9125	94.8547	87.1528	97.5105
0.333333	59.6903	61.8322	75.4309	79.5232	86.5006	75.3975	75.6531	69.8854	90.1668	85.2924	77.7828	87.0663	88.7951	82.7622	90.273
0.5	58.802	54.1939	65.865	67.9307	76.6632	64.7915	73.307	60.2692	85.522	80.6628	68.4137	77.0589	78.6314	81.9849	89.9285
0.666667	48.2081	46.486	57.6978	61.8905	69.5065	59.2042	65.7884	59.1989	79.212	79.9931	58.5671	72.738	73.0183	76.6825	81.9866
0.833333	42.9452	36.8165	51.1633	51.5365	62.87	58.3253	57.1315	50.1209	75.5159	76.1754	49.8458	65.2951	65.6818	66.6528	79.5821
1	34.3823	37.9781	44.5421	58.1104	53.1555	53.7136	55.0265	49.0463	73.3168	71.9073	45.6889	60.5015	57.7515	65.6188	73.9775
1.16667	30.7274	21.2496	40.0285	55.9112	49.607	49.6822	52.4638	47.824	58.2362	67.552	41.2033	55.9175	52.2924	49.2927	58.0513
1.33333	27.7011	17.0668	36.3964	53.2593	39.614	47.4423	45.9968	38.1894	50.6536	59.8687	47.4474	52.6982	48.3871	46.4962	54.3359
1.5	19.8483	13.8799	33.4296	48.864	31.9847	45.8435	35.4634	25.2818	40.7111	52.038	40.9498	49.5845	43.3701	37.6133	47.0074
2	15.0863	11.3233	28.9111	40.9156	15.3902	24.3876	33.008	20.366	33.9943	28.0729	31.4321	37.7218	29.5308	33.7946	42.6534
Fig. 4c. Fluorescence polarization analysis of MERS-CoV ExoN-RNA binidng
n = 6 biological replicates, inidcated by i – vi, respectively
[ExoN] (nM)	T20P14-misC (∆mP)						T20P14-A (∆mP)						T20P14-U (∆mP)						T20P14-pairC (∆mP)						T20P14-G (∆mP)
	i	ii	iii	iv	v	vi	i	ii	iii	iv	v	vi	i	ii	iii	iv	v	vi	i	ii	iii	iv	v	vi	i	ii	iii	iv	v	vi
1	-2.871	-2.454	-0.28	0.59	2.166	-0.68	-6.671	1.348	-6.671	1.348	3.97	-2.036	0.368	2.3	-4.978	2.93	0.972	-1.529	-1.489	1.167	2.136	1.793	1.826	1.87	0.945	2.862	4.004	-2.813	-0.769	-3.547
3	-3.73	7.186	0.387	-1.333	-0.06	0.789	-6.643	-1.683	-6.643	-1.683	-1.227	-5.626	1.084	-1.397	0.705	1.137	5.12	5.827	4.823	-8.298	0.789	2.798	1.184	-1.87	3.928	-2.269	14.443	12.977	-1.347	0.184
9	2.206	4.879	1.082	-0.59	10.095	7.827	1.683	-0.135	1.683	-0.135	-0.2	-2.65	2.941	1.508	2.697	2.048	6.621	4.126	4.776	5.892	1.832	2.608	-0.722	-1.861	0.074	3.486	8.123	8.34	0.565	-0.749
27	13.881	18.174	14.045	12.604	17.163	15.29	0.045	-0.333	0.045	-0.333	9.33	8.374	1.983	1.499	1.108	3.457	0.153	0.165	2.099	0.597	-0.9364	0.584	-1.673	-0.786	0.533	5.801	12.254	7.203	-0.004	1.088
81	32.742	38.879	29.131	24.73	23.148	18.483	12.478	13.46	12.478	13.46	21.233	23.439	0.241	2.217	0.436	0.056	-0.175	-2.603	-6.622	-5.59	-1.195	-0.413	-8.16	-3.221	4.983	-7.926	7.01	12.192	3.753	7.734
243	63.64	62.764	58.882	54.519	70.232	59.109	46.605	42.798	26.605	32.798	21.321	29.006	28.618	28.325	31.11	23.389	25.538	22.51	5.611	8.614	12.8	9.56	19.992	16.336	-2.944	2.729	2.876	-10.605	20.42	26.655
729	78.259	87.302	81.157	83.823	78.014	94.234	77.449	78.978	89.927	85.795	61.919	76.303	57.638	57.032	92.249	89.379	75.236	74.976	40.662	43.741	61.646	56.116	52.904	53.447	31.1	36.675	53.347	38.609	54.891	55.971
1093.5	100.608	100.806	83.653	106.132	93.213	105.182	83.6	93.406	96.078	93.406	47.595	82.45	84.479	86.251	93.076	89.562	78.703	84.3	67.016	58.418	70.321	59.795	64.55	66.379	51.483	65.512	68.267	74.111	66.299	70.209
2187	103.033	102.417	102.947	103.643	102.922	99.262	87.963	93.908	100.441	93.908	73.499	89.275	89.883	80.221	110.368	106.539	87.006	65.099	84.958	84.196	78.859	81.575	77.903	78.316	84.411	94.374	79.998	87.662	89.999	93.532
6561	112.733	108.114	101.586	119.563	96.188	93.927	95.609	98.192	108.087	98.192	81.051	89.519	91.039	97.184	87.863	86.501	91.21	78.146	100.335	102.589	85.883	79.117	82.254	80.404	105.257	104.87	100.737	99.5	105.743	114.677
Fig. 4e. Remaining RNA substrates at each time point were normalized to their respective no-ExoN control (100%)
n = 3 biological replicates, inidcated by i – iii, respectively
Time (min)	T20P14-misC			T20P14-A			T20P14-U			T20P14-pairC			T20P14-G
	i	ii	iii	i	ii	iii	i	ii	iii	i	ii	iii	i	ii	iii
0.166667	90.2824	90.3862	95.2775	94.9289	98.6115	98.1696	100.559	99.169	99.1144	97.7508	95.8703	93.6992	105.583	101.109	96.2761
0.333333	77.2165	87.9608	93.5575	78.0234	98.4073	96.2339	97.5012	97.3878	99.1508	98.4077	92.2196	93.0689	103.422	98.1442	95.0083
0.5	68.3792	81.2836	90.8409	80.7535	97.854	94.2241	94.8154	93.7559	94.4145	95.5149	93.0559	91.8353	95.5872	92.7136	92.5167
0.666667	69.1564	78.9063	85.5611	77.117	91.9396	88.2596	91.7423	89.3781	90.1952	92.6536	87.1632	87.8154	89.5748	88.612	88.2256
0.833333	60.933	75.0736	81.1078	67.6948	85.556	84.6363	88.6166	85.7983	88.0328	89.6807	87.3004	85.1274	89.7717	83.6371	82.5411
1	50.9124	68.2576	80.7222	64.0815	79.9714	81.0015	84.0596	82.7744	84.0597	85.7002	86.5311	82.4034	81.9768	78.2912	77.0924
1.16667	45.6892	61.117	77.832	60.843	76.8966	74.546	81.3559	80.9111	80.7242	82.9385	84.5941	78.6753	77.6643	73.418	74.5447
1.33333	42.0992	55.0397	79.7739	57.6042	72.718	66.484	75.9579	71.5862	70.2823	81.6424	80.8999	75.1852	68.3484	68.5514	67.1416
1.5	41.1788	42.331	73.8336	54.993	69.0902	61.1182	74.9462	55.5595	63.8017	72.0741	79.8876	68.0254	57.1392	62.8363	60.5189
2	32.8778	40.802	63.7475	55.9966	56.424	40.9607	52.7856	41.8107	53.2497	47.486	77.0608	44.596	37.0444	38.5053	40.2519
Fig. 4f. Comparison of rate constants between MERS-CoV ExoN WT and MERS-CoV ExoN H95A mutant
	ExoN WT rate constant (per min)			ExoN H95A rate constant (per min)
	Mean	95% CI upper limit	95% CI lower limit	Mean	95% CI upper limit	95% CI lower limit
T20P14-misC	1.007	1.093	0.9268	0.4059	0.4213	0.3907
T20P14-A	0.6174	0.658	0.5787	0.3015	0.329	0.275
T20P14-U	0.612	0.6848	0.5453	0.2408	0.3014	0.1848
T20P14-pairC	0.5216	0.5487	0.4962	0.2042	0.2414	0.1687
T20P14-G	0.4863	0.5383	0.4374	0.2954	0.3779	0.2209

## Sheet: Fig. 5c–g
Fig. 5d. Remaining RNA substrates at each time point were normalized to their respective no-ExoN control (100%)
n = 3 biological replicates, inidcated by i – iii, respectively
Time (min)	T20P14-misC			T20P14-CG-misC			T20P14-AU-misC			T20P14-UA-misC
	i	ii	iii	i	ii	iii	i	ii	iii	i	ii	iii
0.166667	72.9361	74.1101	85.9958	85.9877	84.8197	85.9449	85.5195	78.7405	79.5585	85.0161	82.6153	87.5517
0.333333	59.6903	61.8322	75.4309	71.3626	57.4496	80.2278	78.7543	68.4737	70.5739	71.4103	70.5775	75.0316
0.5	58.802	54.1939	65.865	68.2934	47.4695	74.3269	75.1671	60.1704	60.6367	64.3777	62.5108	64.8104
0.666667	48.2081	46.486	57.6978	65.2786	35.9619	68.7255	71.1407	55.421	54.6091	59.3037	55.4699	57.797
0.833333	42.9452	36.8165	51.1633	58.1634	29.6514	65.1426	66.4296	47.3192	48.7003	56.6386	47.8156	50.0273
1	34.3823	37.9781	44.5421	52.7482	30.8258	62.2762	60.9633	41.2249	43.54	46.7906	44.0247	46.8242
1.16667	30.7274	21.2496	40.0285	47.5489	22.7952	54.1561	45.4759	37.1312	39.8744	33.3675	41.4757	42.0072
1.33333	27.7011	17.0668	36.3964	43.8727	21.3557	48.2336	33.4517	32.4501	34.9021	25.9452	34.2527	34.338
1.5	19.8483	13.8799	33.4296	38.8153	15.3642	43.4612	25.7479	28.8807	30.7402	20.4802	32.6504	32.2717
2	15.0863	11.3233	28.9111	33.0882	9.45326	40.8434	22.2536	21.0282	21.3925	18.9409	27.8395	25.6767
Fig. 5f. Remaining RNA substrates at each time point were normalized to their respective no-ExoN control (100%)
n = 3 biological replicates, inidcated by i – iii, respectively
Time (min)	T20P14-misC			T20P14-CG-misC			T20P14-AU-misC			T20P14-UA-misC
	i	ii	iii	i	ii	iii	i	ii	iii	i	ii	iii
0.333333	85.2941	77.6547	65.5859	87.0574	89.9753	92.655	94.2077	94.4142	89.8862	84.9797	98.7187	93.089
0.666667	56.1568	66.557	38.3808	77.0919	84.5877	81.5386	85.9254	84.0905	85.9527	64.1078	82.2492	84.5183
1	35.2546	48.8806	28.3872	71.6735	71.305	75.6334	77.3283	72.6407	79.101	40.8787	71.341	74.6589
1.5	18.9893	42.5307	21.8583	60.7384	57.2968	61.1519	67.8456	69.8381	76.3423	33.3847	57.7097	62.1288
2	15.6962	35.7334	16.0506	44.0934	43.7756	50.3932	55.5057	48.0762	60.3544	28.5088	43.0422	47.3071
2.5	12.5596	29.2877	13.5677	32.6181	32.9929	38.3602	46.9361	45.7992	60.0642	23.0316	31.9371	34.2016
3	8.07125	17.7812	6.27931	21.1946	23.8906	31.196	35.0683	36.8415	52.5364	19.198	22.5675	22.4917
3.5	6.38366	13.0215	4.74723	18.0772	14.9897	24.7816	29.2352	20.2389	43.5212	9.43723	15.8981	15.955
4	5.39169	10.1837	4.59799	12.1683	9.79077	19.2745	20.0125	14.4441	40.7775	8.33358	9.64409	11.0499
4.5	4.82679	9.14517	4.70962	7.36628	5.07522	9.70561	16.334	10.4658	26.8355	6.53607	5.34904	4.90694
Fig. 5g. Comparison of rate constants between MERS-CoV ExoN WT and MERS-CoV ExoN N104D mutant
	ExoN WT rate constant (per min)			ExoN N104D rate constant (per min)
	Mean	95% CI upper limit	95% CI lower limit	Mean	95% CI upper limit	95% CI lower limit
T20P14-misC	1.007	1.093	0.9268	0.8223	0.9233	0.736
T20P14-CG-misC	0.772	0.8494	0.7008	0.4177	0.4702	0.3713
T20P14-AU-misC	0.7926	0.8518	0.7371	0.3035	0.338	0.2721
T20P14-UA-misC	0.821	0.8698	0.7746	0.4896	0.5404	0.4442

## Sheet: Suppl.Fig.5b
ExoN•T20P15, monomeric			ExoN•T20P15, dimeric			ExoN•T20P14-U			ExoN•T20P14-A			ExoN•T20P14-G
Spatial frequency (1/Å)	FSC		Spatial frequency (1/Å)	FSC		Spatial frequency (1/Å)	FSC		Spatial frequency (1/Å)	FSC		Spatial frequency (1/Å)	FSC
0.0435698	0.898044		0.0343957	0.921292		0.0272595	0.913349		0.034818	0.88435		0.0360639	0.890116
0.0898123	0.894774		0.0686967	0.918234		0.0720204	0.90908		0.082151	0.881309		0.0821666	0.884725
0.11122	0.886598		0.0848469	0.909811		0.0895897	0.89594		0.102183	0.867954		0.102151	0.87114
0.126193	0.87365		0.0962779	0.894999		0.102383	0.878566		0.116331	0.849248		0.116121	0.852706
0.138468	0.861531		0.105507	0.877274		0.112472	0.859387		0.127653	0.831224		0.127472	0.834355
0.148814	0.857662		0.113397	0.863473		0.120837	0.849366		0.137411	0.821343		0.137179	0.823188
0.158082	0.862081		0.120277	0.854509		0.12843	0.842643		0.145661	0.821562		0.145372	0.822581
0.166078	0.865287		0.126413	0.849943		0.135207	0.836549		0.153445	0.826125		0.153168	0.826356
0.17344	0.867023		0.132249	0.845907		0.141287	0.829612		0.160439	0.829231		0.160118	0.828601
0.180206	0.871561		0.13749	0.841565		0.146811	0.827155		0.166762	0.833255		0.166396	0.831597
0.186584	0.876033		0.142243	0.842263		0.152015	0.826509		0.172588	0.837251		0.172252	0.834227
0.192441	0.881922		0.146708	0.843915		0.157026	0.824763		0.178103	0.843378		0.177745	0.838377
0.198227	0.889574		0.151174	0.845164		0.161525	0.822488		0.183299	0.849326		0.18289	0.844356
0.203505	0.8954		0.155004	0.84605		0.165866	0.824793		0.188243	0.855897		0.187849	0.849105
0.208506	0.900419		0.158987	0.850046		0.170102	0.830456		0.192894	0.86424		0.192478	0.856787
0.21339	0.902223		0.162569	0.854124		0.173927	0.832242		0.197422	0.873764		0.196913	0.865627
0.217948	0.902347		0.16605	0.860981		0.177626	0.832361		0.201662	0.882582		0.201195	0.875093
0.222359	0.900887		0.169397	0.864434		0.181358	0.833722		0.205793	0.887458		0.205384	0.882206
0.226807	0.899243		0.172738	0.863125		0.184773	0.837553		0.209643	0.890785		0.209124	0.887708
0.230756	0.899512		0.1757	0.864577		0.188148	0.844793		0.213637	0.891646		0.213016	0.892513
0.23462	0.89989		0.178765	0.865112		0.191328	0.84862		0.21711	0.892792		0.216555	0.895547
0.238483	0.903595		0.18169	0.864488		0.194526	0.852956		0.22063	0.889927		0.220138	0.895607
0.242278	0.904613		0.184614	0.865603		0.197523	0.854741		0.224219	0.887372		0.223763	0.894762
0.245796	0.905069		0.187306	0.869316		0.200574	0.858545		0.227486	0.886896		0.226883	0.892212
0.249281	0.903883		0.189893	0.873289		0.203286	0.861127		0.230694	0.885446		0.230097	0.890087
0.252576	0.903197		0.19247	0.878696		0.206083	0.865864		0.233814	0.884896		0.233256	0.888073
0.256141	0.901488		0.195139	0.884148		0.208844	0.866586		0.236879	0.885349		0.236339	0.886396
0.259149	0.898752		0.197512	0.888583		0.21155	0.871689		0.239916	0.886803		0.239402	0.886315
0.26231	0.894078		0.199984	0.89269		0.214041	0.874395		0.242805	0.888912		0.242204	0.888017
0.265363	0.89062		0.202112	0.897146		0.21655	0.873413		0.2457	0.891484		0.245126	0.888289
0.268547	0.888141		0.204481	0.900793		0.218996	0.869657		0.24841	0.89209		0.247844	0.889389
0.271306	0.885644		0.206679	0.903326		0.22142	0.868421		0.251226	0.891804		0.250533	0.890528
0.274197	0.883288		0.208913	0.904602		0.223785	0.865648		0.253847	0.890576		0.253154	0.887503
0.27697	0.8781		0.211135	0.905904		0.226055	0.861767		0.256491	0.886011		0.255882	0.88483
0.279792	0.873964		0.21319	0.907016		0.228339	0.857494		0.259062	0.881883		0.258331	0.881151
0.282501	0.874216		0.215197	0.906899		0.230528	0.852742		0.261549	0.875804		0.260863	0.877505
0.285161	0.869619		0.217197	0.907466		0.232727	0.851592		0.263985	0.870123		0.26332	0.873515
0.287831	0.863626		0.219221	0.906997		0.234875	0.849994		0.266369	0.864129		0.265626	0.869062
0.290339	0.857626		0.221274	0.906372		0.236917	0.852071		0.268776	0.860718		0.268116	0.866034
0.292765	0.851862		0.22314	0.905055		0.238938	0.849157		0.271056	0.855124		0.270427	0.861966
0.295345	0.848036		0.224951	0.904965		0.241034	0.852233		0.273333	0.851051		0.272626	0.857634
0.297731	0.840832		0.22683	0.904012		0.242991	0.856054		0.275718	0.848087		0.275033	0.851256
0.300138	0.834811		0.228626	0.90224		0.24497	0.856058		0.277913	0.84343		0.277196	0.846119
0.302509	0.829796		0.230472	0.900938		0.246858	0.853943		0.279979	0.839155		0.27938	0.840616
0.304784	0.827042		0.232196	0.899887		0.248698	0.852172		0.282168	0.835157		0.281453	0.835061
0.306979	0.825989		0.233974	0.899778		0.250609	0.852394		0.28436	0.831361		0.283597	0.82783
0.309358	0.822938		0.235689	0.9007		0.252551	0.849175		0.286409	0.827179		0.285762	0.823445
0.311576	0.816238		0.237373	0.900832		0.254338	0.845159		0.288511	0.825245		0.287824	0.81848
0.31388	0.816048		0.239053	0.902132		0.256087	0.841173		0.290491	0.81962		0.289828	0.80976
0.315963	0.807414		0.240641	0.903654		0.257832	0.83718		0.292508	0.814206		0.291725	0.80319
0.317927	0.799378		0.242294	0.90563		0.259596	0.832322		0.294397	0.81098		0.293765	0.79715
0.320105	0.789017		0.243875	0.905576		0.261284	0.826566		0.296312	0.805446		0.295652	0.790112
0.322267	0.779884		0.24548	0.906032		0.263072	0.824086		0.298421	0.798459		0.297669	0.783668
0.324191	0.769968		0.247128	0.907488		0.264686	0.817297		0.30025	0.787951		0.299466	0.774641
0.326385	0.760501		0.248622	0.909825		0.266358	0.812839		0.302043	0.781945		0.30136	0.764617
0.328351	0.746822		0.250035	0.907544		0.267929	0.808866		0.304041	0.778913		0.303207	0.760875
0.33023	0.738985		0.251531	0.905229		0.269523	0.805669		0.305756	0.771444		0.304978	0.752779
0.332075	0.727677		0.253133	0.902502		0.271245	0.798638		0.307558	0.764324		0.306721	0.742258
0.334084	0.714776		0.254482	0.899403		0.272771	0.794808		0.309483	0.756539		0.308649	0.739079
0.336033	0.702111		0.25597	0.897929		0.274303	0.793247		0.31114	0.75338		0.310396	0.731915
0.33787	0.691152		0.257467	0.894737		0.275819	0.784444		0.312853	0.746756		0.312124	0.723424
0.339885	0.675852		0.258827	0.892836		0.277395	0.78103		0.314615	0.740334		0.313866	0.716588
0.341683	0.662197		0.260282	0.892238		0.278769	0.776822		0.316336	0.729372		0.315486	0.703596
0.343426	0.649466		0.26171	0.89368		0.280342	0.769044		0.317953	0.723461		0.317212	0.694472
0.345191	0.632717		0.263082	0.892881		0.281835	0.766014		0.31964	0.718166		0.318865	0.691036
0.346987	0.617372		0.264316	0.892028		0.283329	0.759886		0.321296	0.713431		0.320511	0.68324
0.348785	0.603398		0.265738	0.891079		0.284775	0.752945		0.322946	0.70611		0.322192	0.677977
0.350525	0.590825		0.267021	0.890519		0.286181	0.74668		0.324646	0.6936		0.323793	0.66784
0.352343	0.579043		0.268389	0.890626		0.287547	0.74267		0.326189	0.685171		0.325463	0.658807
0.354042	0.567825		0.269629	0.88826		0.288984	0.730696		0.327834	0.676898		0.326976	0.654075
0.355667	0.554664		0.271008	0.886467		0.290369	0.716876		0.329296	0.668707		0.328513	0.646468
0.357422	0.539131		0.272337	0.885231		0.291739	0.709415		0.330811	0.658895		0.330126	0.633483
0.359006	0.527031		0.273579	0.882881		0.293081	0.704499		0.332529	0.656176		0.3316	0.630141
0.360677	0.513537		0.274814	0.881909		0.294419	0.699346		0.333957	0.65421		0.333206	0.62582
0.362361	0.496186		0.276014	0.883026		0.295822	0.695502		0.335534	0.64741		0.33459	0.614536
0.363894	0.487006		0.277158	0.881525		0.297162	0.691669		0.337042	0.641189		0.336203	0.603363
0.365535	0.479849		0.278437	0.88121		0.298524	0.68577		0.338522	0.621367		0.337729	0.590432
0.367242	0.475861		0.27977	0.879977		0.299755	0.684182		0.340016	0.602681		0.339101	0.573648
0.368811	0.478186		0.280925	0.876983		0.300963	0.671883		0.341434	0.591529		0.340623	0.5621
0.37027	0.470375		0.282076	0.877815		0.302367	0.659134		0.342843	0.579285		0.341988	0.541941
0.371847	0.469		0.283283	0.87752		0.303564	0.649472		0.344269	0.558236		0.343441	0.52585
0.37339	0.464543		0.284477	0.876763		0.304819	0.649066		0.345689	0.550824		0.344858	0.514104
0.37494	0.464699		0.285668	0.874442		0.306107	0.642534		0.347197	0.540835		0.34631	0.506394
0.376507	0.460514		0.286821	0.872851		0.307378	0.647398		0.348605	0.536309		0.347703	0.491482
0.377909	0.454344		0.287962	0.870066		0.308604	0.641777		0.350121	0.52226		0.34927	0.483369
0.379362	0.448549		0.289107	0.868247		0.30979	0.633624		0.351337	0.503247		0.350477	0.471029
0.380969	0.442939		0.290174	0.865273		0.31101	0.631647		0.352619	0.491673		0.351778	0.462449
0.382338	0.438523		0.291238	0.861652		0.312129	0.622487		0.35403	0.478404		0.353202	0.451102
0.383862	0.427786		0.292416	0.860095		0.313395	0.617779		0.355406	0.467571		0.354511	0.438781
0.385311	0.424611		0.293487	0.859119		0.314503	0.611949		0.356801	0.457168		0.355846	0.431141
0.386735	0.410947		0.294608	0.859243		0.315783	0.61071		0.358051	0.449868		0.357223	0.417292
0.388196	0.404817		0.295716	0.858522		0.31702	0.601606		0.359448	0.445478		0.358628	0.407222
0.389534	0.392184		0.296832	0.85715		0.318066	0.598497		0.360717	0.445301		0.359799	0.403797
0.390941	0.380793		0.297899	0.854654		0.319115	0.587063		0.362053	0.43602		0.361139	0.404511
0.392262	0.376211		0.29891	0.853064		0.320311	0.578602		0.363315	0.42645		0.362448	0.390246
0.393728	0.371089		0.299915	0.849982		0.32145	0.570782		0.364651	0.423928		0.363675	0.383938
0.395153	0.362669		0.301003	0.845115		0.322641	0.555631		0.365809	0.417112		0.364956	0.377653
0.396529	0.355976		0.302094	0.842659		0.323696	0.542537		0.367208	0.408783		0.366263	0.374064
0.397837	0.352465		0.303026	0.843528		0.324809	0.526987		0.368453	0.402847		0.367462	0.371339
0.399317	0.346284		0.304058	0.842094		0.325894	0.517004		0.369546	0.388501		0.368678	0.365164
0.400538	0.340288		0.305091	0.841725		0.327042	0.510469		0.37086	0.384215		0.36993	0.3636
0.401764	0.327057		0.30617	0.841804		0.328083	0.506715		0.372092	0.385533		0.371204	0.365456
0.403135	0.316771		0.307104	0.841967		0.329188	0.506923		0.373377	0.391442		0.372466	0.367072
0.404452	0.322257		0.308126	0.838989		0.33023	0.508005		0.374633	0.396272		0.373691	0.361849
0.405806	0.325907		0.309188	0.836349		0.331278	0.507689		0.37578	0.396303		0.374842	0.363915
0.407056	0.319597		0.310149	0.831336		0.332351	0.502292		0.376873	0.392024		0.375982	0.365439
0.408277	0.311332		0.31114	0.832233		0.333437	0.495499		0.37814	0.385126		0.3772	0.363948
0.409652	0.303867		0.312039	0.830746		0.334482	0.481909		0.379377	0.377559		0.378405	0.359687
0.410986	0.295638		0.313059	0.825474		0.335466	0.479701		0.380536	0.359534		0.379645	0.360927
0.41221	0.293204		0.314006	0.820309		0.336491	0.475909		0.381677	0.350232		0.380763	0.356491
0.413493	0.284789		0.314963	0.819501		0.337575	0.478296		0.382848	0.352262		0.381821	0.350073
0.41467	0.281615		0.315889	0.818152		0.338618	0.459914		0.38397	0.352717		0.383023	0.347836
0.415892	0.285984		0.316826	0.815638		0.339608	0.449613		0.385176	0.345973		0.384134	0.345334
0.417143	0.289315		0.317765	0.810736		0.340594	0.437633		0.386279	0.337309		0.38533	0.341248
0.418331	0.294622		0.318703	0.808897		0.341549	0.422608		0.387427	0.334039		0.386498	0.332497
0.419516	0.284802		0.319637	0.807727		0.342585	0.403509		0.388584	0.329575		0.387604	0.330148
0.420816	0.27629		0.320606	0.802366		0.343594	0.394758		0.38972	0.329765		0.388798	0.325263
0.422031	0.277969		0.321591	0.79798		0.344573	0.393771		0.390821	0.327679		0.389864	0.315469
0.423262	0.278311		0.322436	0.79648		0.345538	0.393873		0.391847	0.323811		0.390865	0.311743
0.42449	0.271941		0.323328	0.797387		0.346536	0.382492		0.392946	0.320954		0.392011	0.307484
0.425567	0.262291		0.324244	0.798272		0.347462	0.37823		0.394123	0.304516		0.393117	0.300843
0.426743	0.25934		0.325089	0.793388		0.348428	0.37131		0.395217	0.296001		0.394168	0.288941
0.427895	0.245824		0.325913	0.786203		0.349408	0.367687		0.396271	0.29199		0.39533	0.279704
0.429121	0.238759		0.32692	0.788106		0.350387	0.365742		0.39738	0.281733		0.396358	0.281021
0.430205	0.234423		0.327778	0.785478		0.351274	0.363795		0.39843	0.278074		0.397455	0.281019
0.431389	0.224138		0.328672	0.782195		0.352223	0.355219		0.399539	0.275394		0.398561	0.276439
0.43253	0.228138		0.329499	0.78191		0.353245	0.35342		0.400625	0.277011		0.399664	0.264593
0.43373	0.228653		0.33036	0.778706		0.354155	0.351428		0.40165	0.267808		0.40067	0.260184
0.434852	0.226463		0.331272	0.778368		0.35493	0.336564		0.402662	0.255206		0.401678	0.263005
0.435967	0.228577		0.332116	0.772387		0.355923	0.324596		0.403726	0.243255		0.402672	0.258791
0.437046	0.224103		0.332986	0.765823		0.356869	0.312844		0.404726	0.235604		0.403724	0.250535
0.438207	0.208171		0.333817	0.760284		0.357766	0.314511		0.405732	0.234551		0.40477	0.252706
0.439341	0.194381		0.334644	0.757113		0.358709	0.30848		0.406801	0.237085		0.405858	0.259069
0.440459	0.194617		0.33551	0.757377		0.359678	0.315624		0.407877	0.249729		0.406758	0.256394
0.441561	0.181263		0.33644	0.752443		0.360508	0.309697		0.408937	0.244826		0.407876	0.251894
0.442579	0.175308		0.33723	0.747209		0.361384	0.298604		0.409871	0.244242		0.408805	0.244931
0.443672	0.173221		0.337989	0.741496		0.362247	0.296131		0.410851	0.240495		0.409814	0.235225
0.444773	0.170651		0.338809	0.735216		0.363151	0.283288		0.411932	0.23714		0.410887	0.227189
0.445844	0.173749		0.339632	0.730803		0.364036	0.277686		0.412953	0.228701		0.412007	0.216942
0.446927	0.16439		0.340442	0.724399		0.364965	0.268855		0.41391	0.219219		0.412899	0.214164
0.447967	0.16098		0.341276	0.724824		0.36578	0.273938		0.414826	0.21644		0.413876	0.212949
0.44909	0.157792		0.342095	0.717659		0.366609	0.269664		0.41584	0.221879		0.414782	0.220703
0.450074	0.157727		0.342969	0.717999		0.367519	0.273634		0.416812	0.231176		0.415734	0.221577
0.451168	0.149488		0.343745	0.713858		0.3684	0.283223		0.417767	0.229023		0.416729	0.226726
0.45226	0.147934		0.344477	0.706421		0.369283	0.272732		0.418767	0.229606		0.417765	0.228879
0.453402	0.146813		0.345296	0.7016		0.37015	0.266706		0.419739	0.234994		0.418671	0.22237
0.454333	0.149443		0.346141	0.696196		0.370961	0.269128		0.420752	0.235201		0.419645	0.209777
0.455277	0.139762		0.346946	0.691938		0.371807	0.267979		0.421692	0.221612		0.420636	0.200707
0.456337	0.134005		0.347699	0.684827		0.37264	0.264317		0.422613	0.214763		0.421578	0.202057
0.457412	0.134953		0.348447	0.677331		0.373436	0.271047		0.423582	0.203236		0.422517	0.200363
0.458427	0.124375		0.349209	0.671811		0.374271	0.27141		0.424535	0.197905		0.423493	0.208668
0.459497	0.121172		0.349982	0.665064		0.375082	0.273233		0.425418	0.195674		0.424395	0.212251
0.46046	0.108194		0.350785	0.659779		0.375955	0.292119		0.42642	0.194021		0.425344	0.211726
0.461464	0.10147		0.351548	0.648384		0.376751	0.282405		0.427316	0.194311		0.426279	0.21386
0.462429	0.0900861		0.352258	0.642603		0.377629	0.279334		0.42822	0.195098		0.427199	0.206927
0.463384	0.0797276		0.353052	0.640746		0.378406	0.273046		0.429213	0.191083		0.428145	0.191188
0.46447	0.0593757		0.353774	0.639708		0.379284	0.273298		0.430074	0.182147		0.429026	0.185532
0.465395	0.0394441		0.354576	0.637752		0.380029	0.265124		0.431066	0.181851		0.429939	0.185742
0.466399	0.0168453		0.355342	0.631412		0.38089	0.262775		0.43192	0.183374		0.430833	0.179471
0.467431	-0.00268612		0.356088	0.631447		0.381627	0.254756		0.432828	0.185446		0.43175	0.178349
0.468419	-0.0212832		0.356854	0.62827		0.382407	0.261758		0.433722	0.182565		0.432669	0.174414
0.469349	-0.0270624		0.357565	0.62884		0.383194	0.253761		0.434609	0.179449		0.433528	0.172502
0.47032	-0.034392		0.358271	0.62355		0.383972	0.242324		0.435624	0.168549		0.43441	0.167954
0.471344	-0.0319428		0.359038	0.62024		0.384866	0.22639		0.436507	0.158534		0.435369	0.165025
0.472274	-0.0315639		0.359788	0.616505		0.385668	0.212235		0.437344	0.151526		0.436249	0.157582
0.473192	-0.0269175		0.360493	0.616033		0.38636	0.209198		0.438198	0.138498		0.43715	0.156618
0.474108	-0.0276742		0.361208	0.612174		0.387134	0.207489		0.439078	0.130584		0.438006	0.156338
0.475007	-0.0270615		0.361941	0.605568		0.387925	0.217346		0.440011	0.125616		0.438867	0.147552
0.47604	-0.0274038		0.362624	0.600473		0.388653	0.215788		0.440839	0.109108		0.439745	0.139959
0.477055	-0.0346143		0.363381	0.599356		0.389495	0.216776		0.441754	0.0911653		0.440634	0.120947
0.477903	-0.0239403		0.364097	0.604869		0.390264	0.214548		0.442586	0.0784914		0.441445	0.101507
0.478859	-0.0219796		0.364782	0.601054		0.390965	0.211461		0.443462	0.050007		0.442346	0.0928634
0.479799	-0.0115488		0.365463	0.598584		0.391777	0.211726		0.444323	0.0330184		0.443209	0.0741637
0.480719	-0.0149968		0.366181	0.593686		0.39254	0.204032		0.44512	0.0197744		0.444102	0.0575493
0.481631	-0.0137622		0.36691	0.595687		0.393254	0.205654		0.445985	-0.00190971		0.444889	0.0327526
0.482583	0.00336835		0.367578	0.591977		0.394015	0.2099		0.446889	-0.0172081		0.445794	0.0134547
0.483535	0.0100731		0.368315	0.588642		0.394801	0.215924		0.447728	-0.0321164		0.446604	-0.0163143
0.484431	0.0161177		0.369007	0.582677		0.395509	0.204487		0.448573	-0.049945		0.447533	-0.032356
0.485323	0.0125018		0.369753	0.578973		0.396218	0.208676		0.449464	-0.0601934		0.448314	-0.0504163
0.486216	0.0112994		0.370445	0.579743		0.39699	0.216211		0.450335	-0.062086		0.449142	-0.0580934
0.48711	0.0112843		0.371131	0.572398		0.397738	0.207447		0.451109	-0.0641927		0.449965	-0.0525341
0.488033	0.0108514		0.37179	0.568579		0.398501	0.204003		0.451962	-0.0535435		0.450842	-0.0437119
0.488903	0.00755841		0.372452	0.57374		0.399216	0.19674		0.452796	-0.0427416		0.451689	-0.0401967
0.489787	8.01350540277e-05		0.37318	0.569217		0.399953	0.186535		0.453614	-0.0335237		0.452506	-0.0355591
0.490622	0.00908439		0.373809	0.570825		0.400668	0.179495		0.454416	-0.0227674		0.453316	-0.0298466
0.491538	0.0054393		0.374456	0.566715		0.401416	0.1744		0.455227	-0.0129434		0.454123	-0.0271495
0.492392	-0.00106028		0.375096	0.561726		0.402129	0.155417		0.455988	-0.0121578		0.454912	-0.0239205
0.49337	-0.00590701		0.375833	0.556724		0.402777	0.155281		0.456826	-0.00999841		0.455641	-0.0227683
0.494273	-0.0131151		0.376505	0.551914		0.403554	0.160178		0.457673	-0.00070442		0.456517	-0.0111887
0.495128	-0.00808759		0.377208	0.544436		0.404342	0.154705		0.458551	-0.0102795		0.457341	-0.0156102
0.496024	-0.0163145		0.377846	0.541572		0.405023	0.155992		0.459355	-0.00608279		0.458115	-0.013581
0.496893	-0.00915429		0.378452	0.542448		0.405657	0.149902		0.460127	-0.00245884		0.458937	-0.00377721
0.497733	-0.0199171		0.379124	0.537915		0.406364	0.139897		0.460874	-0.00886836		0.45972	0.00114439
0.498579	-0.0212268		0.379807	0.537645		0.407087	0.14675		0.46172	-0.00511198		0.460608	0.000226071
0.499437	-0.0327905		0.380479	0.53714		0.407751	0.147349		0.46251	-0.0171494		0.461415	-0.00109472
0.500308	-0.0374441		0.381116	0.530394		0.408442	0.145263		0.463333	-0.0227809		0.46221	-0.00268156
0.501132	-0.0354828		0.381751	0.526703		0.409169	0.133116		0.464082	-0.033386		0.462939	-0.00518327
0.501945	-0.0278833		0.382395	0.520327		0.409917	0.141423		0.464913	-0.0306017		0.463761	-0.00381073
0.502773	-0.0203148		0.383067	0.515955		0.410606	0.136045		0.465682	-0.0400841		0.464471	-0.00586194
0.50361	-0.0161364		0.383706	0.512258		0.411305	0.13689		0.466425	-0.0329576		0.465235	-0.00606115
0.504472	0.000440965		0.384373	0.502843		0.412002	0.137513		0.467179	-0.0277009		0.46606	-0.000171719
0.50528	0.00686662		0.385018	0.502581		0.412687	0.141838		0.467937	-0.0207434		0.466742	0.00616216
0.50622	0.0152052		0.385631	0.502646		0.413337	0.1427		0.468756	-0.0089625		0.467553	-0.00703674
0.507091	0.0230686		0.386306	0.50808		0.413923	0.149053		0.46956	0.000961836		0.468398	-0.0045404
0.507911	0.0300148		0.386891	0.507941		0.414674	0.152788		0.470305	0.0114108		0.469161	-0.00632554
0.508723	0.031819		0.387487	0.502926		0.415369	0.144268		0.471081	0.0142174		0.469913	-0.00208192
0.509492	0.0179218		0.388097	0.502991		0.416032	0.140932		0.471856	0.0182374		0.470673	-0.00102158
0.510287	0.010621		0.388741	0.505151		0.416703	0.123809		0.472652	0.0307892		0.471417	0.00936779
0.511177	0.00598115		0.389375	0.500074		0.417335	0.121278		0.473374	0.0342468		0.472165	0.0145589
0.512019	0.00112607		0.390033	0.493892		0.418057	0.120192		0.474099	0.0252365		0.472915	0.00880506
0.512813	-0.0125164		0.390647	0.489201		0.418702	0.121775		0.474914	0.0167902		0.473684	0.010001
0.513553	-0.00716558		0.391298	0.489853		0.41935	0.131683		0.475672	0.00720332		0.474491	0.00412833
0.514431	0.00735036		0.391833	0.490928		0.420025	0.128208		0.476392	0.0129098		0.475294	0.00208023
0.515239	0.0187007		0.392445	0.486189		0.420719	0.14488		0.477111	0.0120629		0.475981	-0.00193123
0.515989	0.0143901		0.393077	0.478287		0.421379	0.139168		0.477873	-1.91685e-05		0.476657	-0.00371077
0.516808	0.00796073		0.393683	0.47898		0.421993	0.127704		0.478604	-0.0014222		0.477384	-0.0079348
0.517601	0.00697594		0.39436	0.477448		0.422713	0.11148		0.479328	0.00138192		0.478069	-0.0113159
0.518421	0.00190029		0.39495	0.47346		0.423288	0.104447		0.48007	0.00139319		0.478893	-0.0148092
0.519189	-0.0037457		0.395565	0.471187		0.423965	0.106933		0.480784	-0.00918549		0.479626	-0.0126318
0.520003	-0.00416754		0.39621	0.469418		0.424571	0.113017		0.481496	-0.0299494		0.480347	-0.0125159
0.520779	0.00290212		0.39678	0.46225		0.425301	0.121819		0.482377	-0.0310893		0.481043	-0.00769796
0.521612	0.00418117		0.397307	0.457425		0.425914	0.108025		0.483038	-0.0363848		0.48185	-0.00411916
0.522328	0.00148973		0.397913	0.449846		0.426487	0.106979		0.483745	-0.0317389		0.482531	-0.00791001
0.523103	0.00801015		0.39853	0.449294		0.427138	0.100016		0.48452	-0.0264927		0.483307	-0.011278
0.523927	0.00859183		0.399175	0.453212		0.427774	0.0870742		0.485245	-0.0238308		0.483999	-0.00936851
0.524784	0.00944194		0.399744	0.450714		0.428453	0.0715439		0.485917	-0.0157122		0.484659	-0.00759112
0.525548	-0.00318184		0.40027	0.450424		0.429031	0.0495854		0.48666	-0.00818977		0.485417	-0.0086106
0.52625	-0.00570496		0.400869	0.451519		0.429692	0.0408096		0.487296	-0.00202799		0.486188	0.000986386
0.526991	-1.43273e-05		0.401449	0.455319		0.430354	0.032154		0.488053	-0.00331992		0.486855	0.0116961
0.527791	-0.000992225		0.402074	0.454796		0.430996	0.0199703		0.488793	0.00689181		0.487571	0.00660581
0.528475	0.00480042		0.402645	0.455034		0.431612	0.013306		0.489513	0.00327782		0.488283	0.000294807
0.529295	0.0107818		0.403238	0.447736		0.43224	-0.00384479		0.490232	0.0131782		0.48896	-0.00803613
0.530052	0.0173722		0.403806	0.447587		0.432855	-0.00506841		0.490954	0.0176233		0.489694	-0.0151649
0.530874	0.010241		0.404393	0.446742		0.433488	-0.00969153		0.491614	0.0161753		0.490381	-0.0159196
0.531629	0.00134429		0.404997	0.438043		0.434063	-0.00528854		0.49231	0.00975306		0.491055	-0.00487806
0.532354	-0.0144378		0.405519	0.436121		0.43472	-0.0131232		0.492988	0.00762391		0.491762	0.00268875
0.533092	-0.0182567		0.406101	0.431091		0.43535	-0.0164845		0.493745	0.00953293		0.492432	0.0172055
0.533866	-0.0260068		0.406696	0.426828		0.435922	-0.0277202		0.494422	0.00565313		0.493204	0.0272447
0.53464	-0.036583		0.40728	0.422185		0.436508	-0.0392406		0.495082	0.00557391		0.493914	0.0355525
0.535349	-0.0245587		0.407825	0.408778		0.437093	-0.0487598		0.49572	-0.00162186		0.494517	0.0321455
0.536101	-0.0200241		0.40843	0.404073		0.437704	-0.0512893		0.496392	0.00521892		0.495224	0.0238896
0.536852	-0.0180154		0.40899	0.403278		0.438365	-0.0422664		0.497166	-0.000528692		0.495907	0.0199555
0.537563	-0.0118396		0.409527	0.401505		0.438962	-0.0328523		0.497922	-0.00630413		0.496624	0.00791542
0.538332	-0.0104133		0.410123	0.400414		0.439572	-0.0219052		0.498589	-0.0104142		0.497323	0.0121239
0.539026	-0.00381796		0.410694	0.398518		0.44022	-0.0100371		0.49926	-0.00950185		0.498018	0.00498916
0.539876	0.00742264		0.41126	0.398954		0.44081	-0.00494983		0.499955	-0.00583654		0.498648	0.00571012
0.540543	0.00909514		0.411807	0.403202		0.44139	-0.0128414		0.500586	-0.00711506		0.499321	0.0016989
0.541257	-0.000256082		0.412324	0.397893		0.44196	-0.0178107		0.501277	-0.00392537		0.500009	-0.000442166
0.541999	0.00188184		0.412879	0.391455		0.44257	-0.0266746		0.501897	0.00534256		0.500654	-0.00224622
0.542732	0.00363998		0.413419	0.387813		0.443162	-0.0262481		0.502566	0.0100992		0.501328	-0.0160864
0.543466	-6.15562e-05		0.413966	0.393284		0.44376	-0.0133245		0.503296	0.0115619		0.502131	-0.0276586
0.544175	-0.00452028		0.414564	0.397185		0.444322	0.000821086		0.503928	0.00507081		0.502767	-0.0390979
0.544923	-0.00356276		0.415038	0.393153		0.444902	0.00803689		0.504627	0.0121533		0.503382	-0.0362104
0.545618	0.00530827		0.415604	0.392436		0.445536	0.00927033		0.505338	0.0103198		0.503973	-0.0310822
0.546298	0.0108923		0.416144	0.394088		0.44619	0.00933533		0.50592	0.00661243		0.504669	-0.0319614
0.54704	0.0256353		0.41672	0.393727		0.446711	0.00831757		0.506606	0.0031916		0.505346	-0.0214348
0.547767	0.0186594		0.417292	0.38552		0.447275	0.00672614		0.507276	0.00119083		0.50597	-0.00645754
0.548423	0.0188601		0.417836	0.371472		0.447905	0.00736448		0.507923	0.00368894		0.506642	0.00915131
0.549163	0.022725		0.418394	0.361738		0.448408	-0.0055107		0.508546	0.012883		0.507306	0.00619873
0.549893	0.0187869		0.418902	0.360216		0.449007	-0.00467827		0.509237	0.0121582		0.507979	0.00233812
0.550596	0.0244363		0.419455	0.362749		0.449577	0.00290099		0.509891	0.0109751		0.508599	0.00527736
0.551287	0.0249662		0.419991	0.364523		0.450143	0.0053957		0.510519	0.00332297		0.509301	0.00954913
0.552048	0.0285561		0.420541	0.373178		0.450722	-0.00298409		0.511234	0.00105979		0.509962	0.00518135
0.552718	0.0237838		0.421085	0.368164		0.451313	-0.00402203		0.511947	-0.00629808		0.510583	-0.00276082
0.553454	0.0161513		0.421604	0.374557		0.451885	-0.00208549		0.512547	-0.0160796		0.511248	-0.00357912
0.554156	-4.83759e-05		0.422128	0.369703		0.452478	-0.00301197		0.51315	-0.0212707		0.511859	0.00518177
0.554851	-0.0114267		0.422644	0.356627		0.453044	0.00257966		0.513797	-0.0251797		0.512524	0.00634827
0.555504	-0.0166563		0.423158	0.346862		0.453594	-0.00610366		0.514432	-0.0275377		0.513165	0.00461959
0.556191	-0.0111085		0.423675	0.348984		0.454129	-0.011126		0.515099	-0.0227749		0.513794	-0.00116981
0.556901	-0.00631654		0.424216	0.345739		0.45473	0.0031651		0.515775	-0.0168758		0.514484	-0.00538303
0.55753	-0.00338456		0.424724	0.343556		0.455305	-0.0104124		0.516383	-0.0217545		0.515083	-0.0034126
0.558211	-0.00396792		0.425245	0.342299		0.455852	-0.00760031		0.516999	-0.0079454		0.515707	-0.00327302
0.55895	-0.00995214		0.425811	0.332441		0.456417	-0.00724682		0.517615	0.000194861		0.516309	-0.00790214
0.55963	-0.0241994		0.426329	0.329777		0.456959	-0.00890205		0.518246	0.00668925		0.516942	-0.00572032
0.560277	-0.0318209		0.426802	0.319592		0.45756	-0.00647377		0.518823	0.00586701		0.517564	-0.000266545
0.560963	-0.0275044		0.427326	0.313626		0.458047	-0.00199096		0.519489	0.0022634		0.518187	0.00710078
0.561686	-0.0238765		0.42786	0.314498		0.458619	0.011742		0.520133	0.00436229		0.518797	0.0145916
0.562354	-0.022082		0.428376	0.31493		0.459185	0.0158828		0.520751	0.00998265		0.519439	0.0165235
0.563021	-0.0225525		0.428869	0.315743		0.45972	0.0239205		0.521381	0.00850965		0.520085	0.0135908
0.563664	-0.0251587		0.429378	0.311458		0.460274	0.0242921		0.522017	0.0082393		0.520725	0.0167996
0.564346	-0.0250552		0.429901	0.315363		0.460862	0.0260882		0.522711	0.0192864		0.521373	0.0166778
0.565034	-0.0246491		0.430412	0.31269		0.461368	0.0206709		0.523296	0.0233736		0.521978	0.0171373
0.565668	-0.0237085		0.430982	0.313723		0.461932	0.00969712		0.523975	0.0347503		0.522611	0.0108842
0.566365	-0.0177503		0.431474	0.318849		0.462456	0.000215961		0.524585	0.0337841		0.523223	0.00761911
0.567064	-3.4567e-05		0.431999	0.322038		0.463022	-0.00115832		0.525168	0.0334623		0.523901	0.00947363
0.567723	0.0174211		0.432451	0.32201		0.463556	-0.00255085		0.525727	0.0422007		0.524492	0.0101667
0.568399	0.0116991		0.432978	0.313498		0.464096	-0.0136444		0.526374	0.033745		0.52505	0.00752267
0.569058	0.0142044		0.433495	0.307903		0.464658	-0.0130203		0.526941	0.0176923		0.525622	0.00211721
0.569704	0.0158656		0.433996	0.303048		0.465208	-0.00750415		0.527536	-0.00480498		0.526229	0.00751119
0.570366	0.0105287		0.434506	0.296655		0.465757	-0.00812019		0.528204	-0.00989757		0.526864	0.0089418
0.570983	0.0125552		0.434984	0.295739		0.466296	-0.0111659		0.528801	-0.009261		0.527481	0.00120574
0.571669	0.0221881		0.435489	0.299648		0.466814	-0.0131562		0.529396	-0.00879244		0.528085	0.00456883
0.572334	0.0229023		0.435965	0.307446		0.467362	-0.019622		0.529972	-0.011112		0.52869	-0.000991904
0.573006	0.0204236		0.436462	0.304394		0.467837	-0.0177073		0.530607	-0.00438694		0.529261	-0.00853004
0.573584	0.0255415		0.437003	0.300549		0.468365	-0.0241028		0.531213	-0.00618435		0.529815	-0.00411374
0.574216	0.0148128		0.437501	0.302193		0.468896	-0.0316013		0.531849	-0.017113		0.530472	-0.00765216
0.574853	0.00780288		0.437966	0.298279		0.469428	-0.0296191		0.532431	-0.032503		0.531079	-0.0100738
0.575537	0.0055997		0.438418	0.301476		0.469947	-0.0201945		0.533017	-0.041831		0.531699	0.0044554
0.57615	1.0220331767e-06		0.438929	0.298811		0.470518	-0.0184552		0.533672	-0.0569864		0.532305	0.00401924
0.57678	-0.0016769		0.439438	0.30319		0.470988	-0.0190787		0.534238	-0.056541		0.532877	-0.00532022
0.577457	0.00900844		0.439887	0.306572		0.471531	-0.00293913		0.534806	-0.0482157		0.533498	-0.00199348
0.578106	0.00107891		0.440369	0.300612		0.472114	-0.00119897		0.535386	-0.042381		0.534043	-0.0153405
0.578825	-0.000339344		0.440878	0.296265		0.472643	0.00639061		0.535972	-0.0333834		0.534648	-0.026942
0.57944	-0.000460745		0.441369	0.293727		0.473144	0.00568439		0.53659	-0.0339321		0.535228	-0.0260011
0.580087	-0.000808497		0.441853	0.299099		0.473636	0.00687257		0.537171	-0.0283028		0.535836	-0.0199737
0.580733	-0.00916587		0.442325	0.289852		0.474149	0.00334825		0.537751	-0.0270055		0.536436	-0.0269792
0.581379	-0.0142564		0.442849	0.286421		0.47471	0.00551817		0.538337	-0.0198799		0.537004	-0.0140208
0.582043	-0.0209672		0.443314	0.278847		0.475258	0.00841635		0.538947	-0.0260062		0.537644	-0.00716017
0.582678	-0.0249966		0.443792	0.272533		0.475713	0.0104137		0.539557	-0.00831734		0.538172	-0.00562568
0.583416	-0.0267514		0.444295	0.263797		0.476232	0.0159758		0.540088	0.0107425		0.538804	-0.0124044
0.584023	-0.0270196		0.4448	0.255132		0.476722	0.0263267		0.54071	0.01625		0.539351	-0.0175111
0.584684	-0.0263168		0.44526	0.253063		0.477233	0.0274189		0.541233	0.0325434		0.5399	-0.0222191
0.585323	-0.0172586		0.445752	0.262893		0.477731	0.0285256		0.541817	0.0418989		0.540465	-0.0227605
0.585922	-0.00870792		0.446224	0.274822		0.47823	0.0303906		0.542395	0.0390102		0.541018	-0.017832
0.586603	-0.00455364		0.446677	0.273519		0.478775	0.0178933		0.542957	0.0287042		0.541613	-0.0256873
0.587302	-0.00220261		0.447109	0.269626		0.479297	0.0147401		0.543562	0.0237703		0.542193	-0.0205325
0.587992	0.00438159		0.447595	0.266956		0.479762	0.0225535		0.544147	0.0177534		0.542788	-0.0140715
0.58866	0.00336671		0.448087	0.264003		0.480341	0.0190555		0.544715	0.0157172		0.54336	-0.0185362
0.589348	0.00438503		0.448559	0.257653		0.480797	0.0220893		0.545276	0.021644		0.543941	-0.017377
0.590018	0.00498118		0.449028	0.250764		0.481263	0.0284483		0.54585	0.0245392		0.544493	-0.00498473
0.590632	0.00991586		0.449459	0.240504		0.481788	0.0288634		0.546408	0.0378274		0.545093	-0.000287092
0.591305	0.0131792		0.4499	0.234481		0.482298	0.0138901		0.547005	0.0453954		0.545616	0.00905769
0.591952	0.0194664		0.450405	0.237767		0.482808	0.00415125		0.547585	0.041773		0.546194	0.0193554
0.5926	0.0126361		0.450858	0.240799		0.48332	-0.015085		0.548157	0.0409967		0.546781	0.0141065
0.59325	0.0137892		0.451323	0.244141		0.4838	-0.0186309		0.54873	0.0390402		0.547321	0.00467773
0.593971	0.0075402		0.451803	0.254683		0.484273	-0.0201144		0.549289	0.0306164		0.547898	0.00249734
0.594628	0.00827921		0.452284	0.254188		0.484781	-0.0202072		0.549849	0.0137735		0.548474	-0.00800222
0.595355	0.00432708		0.452777	0.251935		0.485303	-0.018225		0.550385	-0.00175672		0.549014	-0.00813937
0.595976	0.0121573		0.45321	0.247017		0.485793	-0.00776507		0.551035	-0.0146576		0.549603	-0.00416351
0.596679	0.0152708		0.453654	0.233071		0.486316	0.00170567		0.551598	-0.0213786		0.550122	-0.00435564
0.597283	0.0201453		0.454117	0.229643		0.486843	0.00543938		0.552109	-0.0362433		0.550716	0.00269479
0.598052	0.00979742		0.454572	0.230913		0.487332	0.000538138		0.552754	-0.0419452		0.551298	0.00543498
0.598767	0.0125179		0.455012	0.224693		0.487784	-0.00598167		0.553306	-0.0237681		0.551847	0.00484598
0.599374	0.00523449		0.455481	0.219299		0.488205	-0.0137344		0.553867	-0.0156642		0.552399	0.00136259
			0.455914	0.228769		0.488677	-0.0243382		0.554494	-0.00455166		0.552944	-0.00281937
			0.456381	0.221649		0.489184	-0.0248085		0.555061	-0.00916782		0.55359	5.33328823883e-05
			0.456856	0.219765		0.489665	-0.0308436		0.555638	-0.0106765		0.554114	-0.00285134
			0.457337	0.222267		0.490143	-0.0264924		0.55626	-0.0198722		0.55471	-0.00498048
			0.457782	0.222544		0.490661	-0.0258097		0.55683	-0.0299552		0.555323	-0.00242402
			0.458236	0.225646		0.491148	-0.0108837		0.557377	-0.0310618		0.555865	-0.00658788
			0.458676	0.222437		0.491661	-0.00303055		0.557926	-0.0333307		0.556407	-0.00242373
			0.459125	0.218528		0.492136	0.00728516		0.558531	-0.0172875		0.556989	0.0057716
			0.459557	0.219222		0.492597	0.0137207		0.559114	-0.00651148		0.557509	0.000660549
			0.460036	0.219004		0.493122	0.0190658		0.559709	0.00540684		0.558123	0.00194407
			0.460457	0.218813		0.493594	0.0241036		0.560312	0.00948158		0.558688	0.00555046
			0.460926	0.214831		0.494047	0.0299956		0.560907	0.0145598		0.559267	0.0132988
			0.461363	0.217642		0.494496	0.0160201		0.561507	0.0131117		0.559896	0.00974227
			0.461804	0.212625		0.494976	-0.00269655		0.562082	0.004125		0.560458	0.0235647
			0.462196	0.212414		0.495483	-0.00752511		0.562657	0.00498174		0.561029	0.025752
			0.462648	0.211897		0.495921	-0.00864993		0.563251	0.00098766		0.561621	0.0309457
			0.463036	0.20598		0.496389	-0.0209175		0.563826	0.0103294		0.562142	0.032856
			0.463515	0.217463		0.49688	-0.0226427		0.564452	0.00520726		0.562726	0.0316786
			0.464014	0.218111		0.497355	-0.0212493		0.565013	0.00523424		0.563316	0.0250218
			0.46442	0.219841		0.497847	-0.0117753		0.565598	0.0102459		0.56391	0.0285788
			0.464847	0.214394		0.498322	0.00139078		0.566164	0.0187665		0.564524	0.0179339
			0.465294	0.208136		0.498766	0.0133527		0.566761	0.0233567		0.5651	0.0117648
			0.465704	0.200661		0.499225	0.012709		0.567391	0.02521		0.565639	0.0197377
			0.466179	0.200801		0.499702	0.0272615		0.567983	0.0187293		0.566281	0.0150989
			0.466616	0.191454		0.500169	0.0213475		0.568595	0.014679		0.566805	0.00703772
			0.467076	0.181576		0.500634	0.00699907		0.569224	0.0125674		0.567403	-0.00185199
			0.46748	0.188509		0.501076	-0.00531063		0.569772	0.00645811		0.568004	-0.00379262
			0.467889	0.193864		0.501513	-0.0219495		0.570426	0.000318495		0.568559	-0.0160943
			0.468299	0.191055		0.501985	-0.0285098		0.570976	-0.00418928		0.569144	-0.0126557
			0.468767	0.19708		0.502516	-0.0204526		0.571554	-0.00422118		0.569737	-0.0121265
			0.469211	0.192659		0.502982	-0.0160261		0.572109	-0.00713223		0.570362	-0.0127119
			0.469665	0.191835		0.503382	-0.00813139		0.572767	-0.0174907		0.570932	-0.0151523
			0.470081	0.196749		0.50385	0.00336851		0.573386	-0.0200783		0.571558	-0.0168403
			0.470497	0.19163		0.504324	0.00566358		0.574021	-0.0235438		0.572191	-0.0152962
			0.470939	0.186696		0.504777	0.0141812		0.57465	-0.0142426		0.572777	-0.0139591
			0.471382	0.183644		0.505231	0.0206316		0.575222	-0.00736014		0.573322	-0.0136901
			0.471766	0.181862		0.505715	0.0222832		0.575801	-0.00959907		0.573841	-0.00644712
			0.4722	0.176664		0.506144	0.00766825		0.576387	-0.00706338		0.574466	-0.0017664
			0.472625	0.177558		0.506611	0.00668438		0.577004	-0.0145605		0.575097	-0.00121775
			0.473029	0.17644		0.507094	-0.00149338		0.57762	-0.00357404		0.575665	-0.00153336
			0.47343	0.179424		0.507522	-0.0121107		0.578173	-0.0131521		0.576283	0.000372969
			0.473863	0.179926		0.507969	-0.0140338		0.578891	-0.0130707		0.57687	-0.00187807
			0.474314	0.172835		0.508382	-0.00352043		0.579507	-0.0116595		0.577489	0.00405635
			0.474745	0.16403		0.508861	0.00377121		0.580069	0.00246221		0.578113	0.00724845
			0.475151	0.158352		0.509298	0.0133374		0.580666	0.00682431		0.578753	0.00690034
			0.475528	0.158075		0.509718	0.0195079		0.58131	0.00467372		0.579334	0.00905087
			0.475946	0.156432		0.510228	0.0187764		0.581948	0.0180744		0.579897	0.00578993
			0.47638	0.158311		0.51066	0.0251384		0.582558	0.017722		0.580479	0.00376672
			0.476804	0.158556		0.511105	0.0229203		0.58313	0.0277626		0.581062	-0.00162658
			0.477193	0.16558		0.511566	0.0225899		0.583691	0.0133967		0.581657	-0.00195008
			0.4776	0.158846		0.51198	0.0278706		0.584416	0.00840526		0.582296	-0.00669198
			0.478006	0.158451		0.512428	0.028147		0.584987	-0.00264359		0.58292	0.00166781
			0.478447	0.149642		0.512886	0.0184052		0.585636	-0.00270541		0.583513	0.00764604
			0.478874	0.148266		0.513306	0.0172052		0.586263	-0.00708925		0.584157	-0.000643063
			0.479333	0.146899		0.513783	0.0165674		0.586883	-0.0207651		0.584721	0.00629517
			0.479738	0.144943		0.514193	0.0182876		0.587508	-0.00601154		0.585338	0.0118452
			0.480148	0.142961		0.514609	0.00591515		0.588125	-0.00127587		0.585997	0.0111881
			0.480525	0.155851		0.515018	-0.000898816		0.588763	0.00088403		0.586591	0.0151769
			0.480925	0.165995		0.515504	0.00189712		0.589388	-0.0044974		0.58723	0.00608965
			0.481331	0.166398		0.515961	0.00274075		0.590022	-0.00911367		0.587832	-0.00386721
			0.481716	0.163318		0.5164	-0.00210442		0.590632	-0.0118145		0.588403	-0.00869313
			0.482133	0.164463		0.516823	-0.0116963		0.591242	-0.0139616		0.589023	-0.0150759
			0.482549	0.165896		0.517335	-0.0187541		0.591932	-0.0121613		0.589682	-0.0235968
			0.482977	0.162401		0.517735	-0.0172267		0.592483	-0.00409534		0.590235	-0.0161696
			0.483389	0.153934		0.518146	-0.0128002		0.593141	0.0119074		0.590857	-0.00767311
			0.483806	0.145573		0.518596	-0.0210693		0.593819	0.0181645		0.59152	-0.00255854
			0.484222	0.147616		0.519015	-0.0211599		0.594472	0.0165773		0.592164	0.000263699
			0.484599	0.145408		0.519442	-0.0170758		0.595105	0.0125854		0.592809	-0.00640804
			0.485027	0.14364		0.519879	-0.0157117		0.59571	0.011182		0.5934	-0.00124904
			0.485393	0.141248		0.52031	-0.0196519		0.596319	0.0134619		0.594039	-0.0116626
			0.485777	0.139477		0.520712	-0.0243448		0.59703	0.000222582		0.594625	-0.0134836
			0.486172	0.146383		0.521149	-0.0308129		0.597633	-0.00291436		0.595289	-0.0159747
			0.486614	0.154294		0.52155	-0.0284651		0.598272	0.00659774		0.595856	-0.00515113
			0.486984	0.147275		0.522009	-0.0266604		0.598885	0.0151075		0.596462	0.000997346
			0.4874	0.150116		0.522442	-0.0340735		0.599498	0.0230993		0.597151	0.00631754
			0.487769	0.141166		0.522865	-0.0380727					0.597821	0.00626479
			0.488151	0.143569		0.523295	-0.0308121					0.598416	0.00761842
			0.488561	0.140437		0.523697	-0.0212092					0.599026	0.0190371
			0.488959	0.138654		0.524122	-0.0148945					0.599631	0.00979817
			0.489336	0.13694		0.524541	-0.0100431
			0.489754	0.139716		0.524955	-0.00677803
			0.490174	0.141115		0.525388	-0.0100739
			0.490541	0.136269		0.525833	-0.01602
			0.49092	0.139629		0.526256	-0.0209726
			0.491293	0.127321		0.526668	-0.0106527
			0.491678	0.120205		0.527119	-0.00252494
			0.492087	0.119678		0.527548	0.00585135
			0.492517	0.108775		0.527997	0.017307
			0.492919	0.107504		0.528396	0.0253948
			0.493309	0.117271		0.528782	0.0216514
			0.493685	0.119492		0.529186	0.0240595
			0.494087	0.124743		0.529602	0.0230959
			0.494482	0.132608		0.530018	0.013999
			0.494865	0.129518		0.530382	0.0173918
			0.49526	0.129199		0.530853	0.0206949
			0.495618	0.126793		0.531227	0.0165794
			0.496006	0.120977		0.531632	0.0136345
			0.496388	0.116819		0.532022	0.0171299
			0.496773	0.115653		0.532432	0.0166208
			0.497108	0.114051		0.532881	0.0225624
			0.497482	0.110469		0.53329	0.0257068
			0.497879	0.110785		0.533749	0.0166719
			0.498274	0.110287		0.534198	0.020099
			0.49867	0.105996		0.534548	0.0194641
			0.499023	0.106977		0.534961	0.0224494
			0.499422	0.1049		0.535335	0.01464
			0.499805	0.100265		0.535743	0.00250562
			0.500165	0.102778		0.536147	-0.0204425
			0.500574	0.108381		0.536563	-0.0276514
			0.500949	0.0989919		0.536961	-0.0284647
			0.501326	0.104065		0.537386	-0.0348835
			0.501716	0.105952		0.537819	-0.0348318
			0.502081	0.106957		0.538193	-0.0314234
			0.502426	0.103471		0.538621	-0.0245507
			0.502782	0.11248		0.538976	-0.0211178
			0.503162	0.115076		0.539378	-0.0333576
			0.503502	0.120383		0.539777	-0.0455963
			0.503906	0.119431		0.540179	-0.0360132
			0.50429	0.11782		0.540588	-0.0417474
			0.50467	0.121169		0.541011	-0.0314523
			0.505061	0.119165		0.541361	-0.0176159
			0.505427	0.113542		0.541728	-0.0138072
			0.50581	0.108686		0.542139	-0.0081886
			0.506184	0.109237		0.54258	-0.00212361
			0.506529	0.0975214		0.542973	0.00338209
			0.506888	0.0910476		0.543355	0.0161871
			0.507272	0.0999483		0.543758	0.0153273
			0.507652	0.100032		0.544149	0.00608918
			0.508004	0.105498		0.54453	-0.00542721
			0.508381	0.113428		0.544903	-0.00349777
			0.508754	0.120882		0.54532	-0.00728149
			0.509107	0.123438		0.545723	0.00130839
			0.509495	0.121936		0.546114	0.0153678
			0.509825	0.118104		0.546514	0.0293614
			0.510187	0.117486		0.546856	0.0408205
			0.510531	0.114079		0.547235	0.0263414
			0.510899	0.108226		0.547652	0.0139442
			0.511295	0.105855		0.5481	0.00107904
			0.51164	0.114612		0.548466	-0.00979188
			0.511983	0.114172		0.548861	-0.013247
			0.512335	0.110001		0.549229	-0.0132128
			0.512692	0.101344		0.549622	-0.004457
			0.513056	0.0969183		0.54998	0.00535612
			0.513425	0.0913119		0.550349	-0.000237025
			0.513798	0.0904775		0.550746	-0.00733389
			0.51415	0.0838481		0.551109	-0.00890688
			0.514498	0.0824011		0.551485	-0.0138303
			0.514864	0.0957117		0.551882	-0.0205128
			0.515199	0.0976689		0.552284	-0.0182186
			0.515535	0.099922		0.552677	-0.0115431
			0.515911	0.0961191		0.553046	-0.0140912
			0.516273	0.0931166		0.553441	-0.00842917
			0.516645	0.0914294		0.553815	-0.00107775
			0.516993	0.0899247		0.554179	0.00949958
			0.517342	0.0884724		0.554552	0.00409227
			0.517686	0.0819713		0.554917	0.0051955
			0.518033	0.0851522		0.555307	-5.30688e-05
			0.518402	0.0760505		0.555711	-0.00245313
			0.518794	0.0733881		0.556069	-0.00659463
			0.519153	0.0758378		0.556477	-0.0130443
			0.519481	0.0768762		0.556811	-0.0126399
			0.519835	0.0745502		0.557178	-0.00581781
			0.520162	0.0672791		0.557565	0.00188436
			0.520543	0.0758594		0.557975	0.00436435
			0.520885	0.0744422		0.558305	0.0119252
			0.521211	0.0740627		0.558701	0.00876469
			0.521571	0.0688242		0.559096	0.00962415
			0.521908	0.0686601		0.559433	0.00813375
			0.522239	0.0709542		0.55981	0.00629838
			0.522565	0.0748538		0.560173	0.00941956
			0.522931	0.0717631		0.56057	0.00940452
			0.523285	0.0607677		0.560978	0.0120361
			0.523628	0.0645544		0.561358	0.00776233
			0.523973	0.0684987		0.561691	0.00884272
			0.52431	0.0709139		0.562011	-0.00254136
			0.524644	0.0791494		0.562411	-0.00688007
			0.524996	0.0823073		0.562768	-0.0128762
			0.525318	0.0788151		0.563144	-0.0174134
			0.525655	0.0729785		0.563507	-0.0176837
			0.526021	0.0792863		0.563856	-0.0157664
			0.526357	0.0784611		0.564237	-0.010465
			0.526705	0.0810834		0.564583	0.00524026
			0.527064	0.0822604		0.564967	0.012775
			0.527411	0.0873671		0.565336	0.0194099
			0.52778	0.0848479		0.565716	0.0257377
			0.528102	0.0758033		0.566028	0.035349
			0.528446	0.0640394		0.566391	0.035448
			0.528759	0.0543353		0.566757	0.035496
			0.529068	0.0537132		0.567142	0.0315639
			0.529422	0.0649137		0.567492	0.0235498
			0.529746	0.0641688		0.567904	0.0255784
			0.530108	0.0678484		0.568283	0.0191414
			0.530428	0.0681595		0.568627	0.00790591
			0.530743	0.0593216		0.568991	0.00807576
			0.531097	0.0636484		0.56934	0.00649247
			0.531456	0.0550558		0.569668	-0.00656519
			0.531777	0.0492816		0.570052	-0.00882626
			0.532137	0.0493941		0.570399	-0.0044771
			0.532482	0.0510165		0.570736	-0.0119776
			0.532803	0.0520478		0.571129	-0.00930992
			0.533121	0.056033		0.571459	-0.0123498
			0.533455	0.0507209		0.571812	-0.0106524
			0.533783	0.0455653		0.57216	-0.00181668
			0.534093	0.0466609		0.572509	-7.31961e-05
			0.53445	0.0455932		0.572871	-3.3935e-05
			0.534802	0.0315206		0.573241	5.87062449156e-05
			0.535127	0.034282		0.573603	0.00445473
			0.53545	0.0348421		0.573967	-0.00353259
			0.535774	0.0401357		0.574346	-0.0175288
			0.53611	0.0449744		0.574705	-0.0306017
			0.536405	0.049392		0.575043	-0.048186
			0.536716	0.0528452		0.575387	-0.0463389
			0.537055	0.0523935		0.575701	-0.0548447
			0.537386	0.0508273		0.576041	-0.0509358
			0.537713	0.0386297		0.576411	-0.0376817
			0.538033	0.0385713		0.576743	-0.0307164
			0.538374	0.0380049		0.577093	-0.0269738
			0.538705	0.0448731		0.577425	-0.0191801
			0.539022	0.0468405		0.577773	-0.0151494
			0.539348	0.0519618		0.578134	-0.0160652
			0.539671	0.0568437		0.578496	-0.0131847
			0.539965	0.0530892		0.578854	-0.0106455
			0.540302	0.0469956		0.579208	-0.0109868
			0.540622	0.0416325		0.579595	-0.00479606
			0.540947	0.0374536		0.57994	-0.00203603
			0.541303	0.0297249		0.580246	-0.00829186
			0.541653	0.0311819		0.580651	-0.00784792
			0.541983	0.0269313		0.581005	-0.00535042
			0.542306	0.0289056		0.581334	-0.00521093
			0.542632	0.0271788		0.581647	-0.00792202
			0.542918	0.0214522		0.581964	-0.00419181
			0.543243	0.0132793		0.582313	-0.00356441
			0.543546	0.0228395		0.582694	-0.00203455
			0.543871	0.0232321		0.583004	0.0154939
			0.544218	0.0191736		0.583318	0.0108729
			0.54454	0.0182777		0.583637	0.00864721
			0.544831	0.0122779		0.583997	-0.00314086
			0.545148	0.00893713		0.584343	-0.00440967
			0.545455	0.0106369		0.584728	0.000499026
			0.545766	0.0178206		0.58506	0.00252955
			0.546119	0.0142751		0.585382	1.67767886166e-05
			0.546438	0.0270213		0.585704	0.00559845
			0.546753	0.0252239		0.586052	0.0131002
			0.547069	0.0205162		0.58637	0.00651669
			0.547382	0.0153741		0.586714	-0.00220002
			0.547688	0.00727221		0.587049	-0.00305841
			0.547991	0.00218639		0.587424	0.0099814
			0.548316	0.0127111		0.587756	0.0182735
			0.548628	0.0119362		0.58815	0.0227971
			0.548937	0.0224012		0.588487	0.0257686
			0.549256	0.020255		0.588795	0.0337659
			0.549544	0.0123437		0.589101	0.0351107
			0.549872	0.0063732		0.589415	0.0247933
			0.550202	0.00448367		0.589788	0.0221128
			0.550492	0.00734363		0.590125	0.0248663
			0.550795	0.0144907		0.590449	0.0242575
			0.551135	0.0263228		0.590769	0.0442233
			0.551436	0.037141		0.591121	0.0331617
			0.551733	0.0470345		0.591453	0.0362337
			0.552047	0.0415675		0.591801	0.0400435
			0.552374	0.0328101		0.592128	0.0329347
			0.552675	0.0219228		0.592442	0.0239251
			0.55297	0.0108129		0.592785	0.0188282
			0.553266	0.00465753		0.593101	0.0129448
			0.553585	-0.00641434		0.593459	-0.00490396
			0.553909	-0.00369299		0.593775	-4.42659e-05
			0.554226	-0.00379841		0.594082	-0.00531481
			0.554566	0.00552693		0.594424	-0.00513907
			0.554883	0.00604778		0.594756	0.00198993
			0.555174	-0.000615405		0.59508	-0.000946358
			0.555477	0.00241769		0.595409	0.00876188
			0.555769	-0.00202625		0.595732	0.00979621
			0.556073	-0.00978399		0.596064	-0.00189806
			0.556351	-0.0039714		0.596385	0.000385278
			0.556654	0.0202788		0.596715	-0.000101555
			0.556954	0.030567		0.597031	0.000334782
			0.557287	0.0403028		0.597404	-0.000782722
			0.557613	0.042228		0.597697	-0.0125381
			0.557924	0.030533		0.598011	-0.0206963
			0.55822	0.0267421		0.598354	-0.0239195
			0.558521	0.0119933		0.598675	-0.0235231
			0.558817	0.000201521		0.599007	-0.0176472
			0.559104	0.00491174		0.599356	-0.015426
			0.559424	0.00869521		0.599722	-0.0223487
			0.559718	0.00446032
			0.560009	-0.000116868
			0.560322	-0.00415556
			0.560644	-0.0129271
			0.560913	-0.0128841
			0.561193	-0.0179943
			0.561467	-0.02071
			0.561806	-0.005249
			0.56212	-0.00937256
			0.562432	-0.00819511
			0.562707	-0.0122511
			0.562998	-0.0141933
			0.563286	-0.0170597
			0.563565	-0.0169658
			0.563885	-0.0243598
			0.564221	-0.0229017
			0.564501	-0.0193784
			0.564798	-0.0208405
			0.565084	-0.0164276
			0.56536	-0.0127755
			0.565662	-0.00978876
			0.565975	-0.00467918
			0.566236	-0.000287835
			0.566531	-0.00459837
			0.56686	-0.0040905
			0.567156	-0.00701041
			0.567452	-0.00286002
			0.56775	0.00825674
			0.568073	0.0164865
			0.568378	0.0200962
			0.568654	0.0226696
			0.568952	0.0208499
			0.569241	0.0120468
			0.569531	-0.0021018
			0.56982	-0.00544722
			0.570099	-0.0085426
			0.570379	-0.0148034
			0.570658	-0.0226225
			0.57097	-0.0188852
			0.571242	-0.0138099
			0.571532	-0.0162923
			0.5718	-0.0130897
			0.57208	-0.0107107
			0.572367	0.00358772
			0.572683	0.00335938
			0.57296	-0.00128092
			0.573231	-0.0110665
			0.573546	-0.0114585
			0.573864	-0.0167235
			0.57415	-0.0261526
			0.574396	-0.0227716
			0.574685	-0.0244659
			0.574951	-0.0245549
			0.57523	-0.0186634
			0.575575	-0.0160054
			0.575861	0.000849348
			0.576141	0.00997712
			0.57642	0.0164119
			0.576705	0.014956
			0.577011	0.0156095
			0.577269	0.0166124
			0.57754	-0.000585025
			0.577798	-0.0131708
			0.578083	-0.0150503
			0.578377	-0.00861958
			0.578664	-0.0143157
			0.578941	-0.00963401
			0.579249	-0.00410505
			0.57952	-0.00729648
			0.579796	0.00346511
			0.580063	0.006005
			0.580357	0.0029799
			0.580649	0.00484462
			0.580951	0.00863454
			0.581249	0.0120634
			0.581515	0.00847759
			0.581775	0.00268081
			0.582077	-0.00469733
			0.582342	0.00166942
			0.582626	0.0147235
			0.582895	0.0110612
			0.583179	0.00838521
			0.583449	0.015084
			0.583729	0.0221742
			0.584014	0.0210374
			0.584268	0.0108885
			0.584577	0.00499081
			0.584839	0.0138349
			0.585112	0.0246608
			0.585399	0.0214057
			0.585655	0.0249863
			0.585921	0.0347914
			0.58619	0.0322541
			0.58645	0.0286817
			0.586733	0.0140113
			0.58701	0.00542934
			0.587278	0.00484777
			0.587542	0.00477726
			0.58782	0.000180787
			0.588102	0.000725067
			0.58838	0.00830556
			0.588651	0.0160292
			0.588928	0.0125634
			0.589231	0.00438909
			0.589525	-0.00113637
			0.589773	0.00528679
			0.590026	-0.00634173
			0.590321	-0.00276105
			0.590574	-0.00514364
			0.590852	0.0033137
			0.591102	0.00974672
			0.59137	0.00792888
			0.591639	0.00447787
			0.591911	0.00185885
			0.592199	0.00565955
			0.592467	0.00127557
			0.592727	0.00369369
			0.592993	0.00369512
			0.593275	0.00634229
			0.593551	0.0096832
			0.593828	0.00774496
			0.594102	0.0135721
			0.594369	0.0117367
			0.594656	0.0122408
			0.594934	0.0148642
			0.595173	0.0112341
			0.595419	0.0158252
			0.595678	0.00533137
			0.595973	0.000842463
			0.596217	-0.00381987
			0.596477	-0.00411127
			0.596746	0.000667063
			0.597009	0.00615457
			0.597258	0.00445068
			0.59753	0.00245662
			0.597787	0.00588576
			0.598046	0.010303
			0.598327	0.00134545
			0.598582	-0.000741598
			0.598855	0.00301871
			0.599113	0.0128658
			0.599399	0.011973
			0.59967	0.0106891
			0.599922	-8.62024e-05

## Sheet: Suppl.Fig.7
Supplementary Fig. 7b. Remaining RNA substrates at each time point were normalized to their respective no-ExoN control (100%)
n = 3 biological replicates, inidcated by i – iii, respectively
Time (min)	T20P14-misC			T20P14-A			T20P14-U			T20P14-pairC			T20P14-G
	i	ii	iii	i	ii	iii	i	ii	iii	i	ii	iii	i	ii	iii
0.166667	77.2427	62.1393	63.2552	76.0817	68.7783	80.8485	76.3256	87.8928	67.6472	84.7549	74.5212	87.6506	84.662	96.096	91.6024
0.333333	56.868	41.4523	36.6662	64.7093	52.7301	68.8985	56.0275	72.6699	57.6792	67.7621	61.3695	85.4977	78.2403	89.1416	74.3727
0.5	28.233	25.3352	23.1918	55.6795	44.7144	58.9644	44.9341	54.2852	50.175	53.5328	57.5857	77.911	71.5687	79.1539	61.5476
0.666667	23.0299	17.8138	15.5653	50.5705	35.3508	53.2066	39.1164	49.9021	43.2558	45.1483	53.3476	66.0409	63.7526	71.3205	63.5215
0.833333	13.0118	13.5111	11.9212	42.8122	28.4279	40.2573	32.3425	41.3177	39.3436	34.5164	47.888	57.3876	58.1505	67.4521	57.5869
1	10.2444	11.6055	12.0641	38.4692	22.8008	27.1662	27.805	36.9026	34.3016	24.9258	37.7365	50.6197	52.588	59.3584	51.2391
1.16667	8.28313	10.6656	10.8049	32.7193	19.7141	31.4562	24.74	31.7402	29.2487	18.995	33.3758	41.7861	48.2426	56.0713	51.8596
1.33333	7.06955	8.68598	8.80991	30.0665	16.9896	24.8464	19.9597	30.1161	27.9845	15.6394	31.9974	42.8504	46.2326	52.358	47.8924
1.5	5.19098	10.6752	8.0745	27.0251	15.4037	23.0768	19.9132	26.8324	26.2021	14.1061	30.2476	37.5812	44.2618	49.2031	43.0443
2	4.48402	6.69088	9.08575	20.7875	12.4512	21.4619	15.7062	23.8324	24.3871	10.0734	23.4004	26.4933	34.5269	46.3258	36.6679
Supplementary Fig. 7c. Fluorescence polarization analysis of SARS-CoV-2 ExoN-RNA binidng
n = 6 biological replicates, inidcated by i – vi, respectively
[ExoN] (nM)	T20P14-misC (∆mP)						T20P14-A (∆mP)						T20P14-U (∆mP)						T20P14-pairC (∆mP)						T20P14-G (∆mP)
	i	ii	iii	iv	v	vi	i	ii	iii	iv	v	vi	i	ii	iii	iv	v	vi	i	ii	iii	iv	v	vi	i	ii	iii	iv	v	vi
3	-1.455	-0.915	-0.528	-2.535	-3.175	-1.654	0.801	-1.147	-2.072	0.373	-8.06	-0.169	1.03	-1.088	-1.329	0.879	-1.171	-0.105	1.431	-3.059	2.25	0.117	-0.117	2.08	-2.257	-0.877	2.621	-0.75	0.112	1.062
9	0.385	1.556	-0.076	0.035	1.061	1.415	-0.376	1.147	-2.382	-0.373	0.912	-1.809	1.816	-0.187	2.655	1.882	-1.637	1.322	-3.155	-6.808	-2.269	1.72	-2.265	-0.427	0.472	2.252	0.333	1.2	0.465	4.302
27	14.514	18.411	13.856	3.573	1.964	-0.652	-0.084	1.099	-0.244	2.076	-2.311	-1.071	0.606	4.376	3.101	3.79	3.024	3.559	-0.473	-1.008	0.441	0.739	0.019	15.328	1.443	1.861	0.488	-2.017	2.017	-0.329
81	23.444	21.729	28.171	19.809	18.533	10.296	0.317	1.154	0.425	3.153	1.924	2.66	-2.961	0.214	-3.309	2.634	2.575	0.824	0.3	1.294	0.588	-0.075	1.529	0.086	0.776	2.929	1.893	1.053	1.293	0.775
243	43.582	43.1	46.74	46.839	44.585	43.026	1.038	0.575	0.389	3.855	1.776	3	8.308	7.477	5.52	-2.322	-1.619	-6.367	-0.435	0.191	2.928	5.376	4.045	3.564	0.477	2.63	1.594	-0.04	3.293	2.087
729	54.53	57.877	68.661	63.475	64.111	48.137	0.929	-1.485	8.659	15.679	24.254	25.169	38.074	41.984	34.298	9.322	3.481	1.311	7.106	4.455	0.332	10.939	14.458	16.49	3.295	5.443	5.771	7.551	10.09	11.073
1093.5	96.1	83.744	86.735	74.877	74.711	59.962	0.196	0.731	9.556	28.669	31.033	27.39	48.385	46.183	39.776	20.156	25.31	25.25	28.214	30.595	25.937	28.6	28.071	24.523	4.258	12.147	9.823	14.224	17.481	19.44
2187	104.548	102.3	100.58	81.894	82.603	75.767	39.744	38.119	58.999	61.059	66.693	58.887	77.11	89.533	57.928	46.232	56.196	51.791	58.05	63.809	61.968	50.417	48.187	41.646	28.227	25.496	20.185	46.941	49.081	48.548
6561	103.393	102.723	106.364	108.482	97.558	94.829	73.483	74.505	85.646	101.254	103.624	97.11	107.636	93.353	83.175	100.026	102.65	94.33	104.826	105.145	105.402	82.899	76.959	69.042	63.978	72.001	67.255	104.042	104.47	106.198
13122	105.357	103.805	98.167	101.555	99.728	96.175	70.708	66.902	71.396	105.829	106.679	114.618	105.705	105.288	101.694	104.361	105.877	90.543	111.072	104.686	109.728	98.686	85.198	82.36	87.993	90.629	91.718	92.776	101.87	99.058
Supplementary Fig. 7e. Remaining RNA substrates at each time point were normalized to their respective no-ExoN control (100%)
n = 3 biological replicates, inidcated by i – iii, respectively
Time (min)	T20P14-misC			T20P14-A			T20P14-U			T20P14-pairC			T20P14-G
	i	ii	iii	i	ii	iii	i	ii	iii	i	ii	iii	i	ii	iii
0.166667	82.5803	79.6605	82.7707	83.946	82.0242	74.1352	92.3404	82.2818	94.642	84.0035	78.1609	95.8645	90.513	96.9608	98.9467
0.333333	62.4416	54.7583	68.8959	77.5943	82.6418	64.0836	84.0283	70.6237	88.1395	78.7624	67.5044	87.1993	83.4599	82.4469	92.6819
0.5	40.7851	37.8415	41.1045	68.4022	67.8444	54.5074	76.9685	57.8758	78.2102	79.0993	57.4613	78.7871	77.142	80.2481	72.0241
0.666667	33.5189	32.6308	31.3348	56.2115	55.7681	48.8949	69.725	49.4361	70.231	60.0317	51.8404	67.7824	73.5701	72.2904	66.2134
0.833333	25.4313	23.6587	21.151	51.0685	43.2806	42.6755	61.5198	42.0736	60.1351	54.5742	47.1913	57.2986	67.3038	67.9132	64.0054
1	22.6616	21.2179	17.647	49.3381	40.9259	38.1249	57.9813	38.2484	62.3814	50.6967	46.0679	51.2677	60.7149	64.1513	58.0109
1.16667	19.038	16.5093	15.2366	40.9921	36.3868	33.1611	52.6928	29.2118	58.2381	42.6863	44.6526	46.4131	55.2757	60.6115	47.7291
1.33333	15.9772	15.0057	11.7196	35.2042	32.3932	29.9431	46.7272	26.614	55.368	33.2746	41.7929	38.9823	52.5307	56.3325	42.001
1.5	15.5884	12.7483	15.9924	30.5734	30.2607	26.4039	41.7986	23.8976	49.5317	31.8706	39.322	35.5145	48.1844	52.486	50.3925
2	12.9285	12.1834	13.9348	20.654	25.939	20.7457	39.5841	23.0996	44.5026	20.9267	31.682	26.4191	37.68	41.4958	39.0374
Supplementary Fig. 7f. Comparison of rate constants between SARS-CoV-2 ExoN WT and SARS-CoV-2 ExoN H95A mutant
	ExoN WT rate constant (per min)			ExoN H95A rate constant (per min)
	Mean	95% CI upper limit	95% CI lower limit	Mean	95% CI upper limit	95% CI lower limit
T20P14-misC	2.387	2.673	2.144	1.559	1.753	1.393
T20P14-A	1.156	1.294	1.035	0.8674	0.9317	0.8074
T20P14-U	1.127	1.298	0.9811	0.636	0.6852	0.5896
T20P14-pairC	0.9221	0.9738	0.873	0.7124	0.7436	0.6822
T20P14-G	0.5579	0.6051	0.5133	0.4903	0.5155	0.4659

## Sheet: Suppl.Fig.9
Supplementary Fig. 9b. Remaining RNA substrates at each time point were normalized to their respective no-ExoN control (100%)
n = 3 biological replicates, inidcated by i – iii, respectively
Time (min)	T20P14-misC			T20P14-CG-misC			T20P14-AU-misC			T20P14-UA-misC
	i	ii	iii	i	ii	iii	i	ii	iii	i	ii	iii
0.166667	77.2427	62.1393	63.2552	64.2157	64.1019	72.8664	88.9324	85.8309	85.5889	80.1776	69.8983	65.1957
0.333333	56.868	41.4523	36.6662	59.608	53.8209	52.4725	76.0905	81.4688	73.5701	73.9022	64.4633	47.318
0.5	28.233	25.3352	23.1918	41.4288	52.9228	41.2601	54.8038	64.3315	62.9954	65.3366	50.8919	31.9319
0.666667	23.0299	17.8138	15.5653	42.4756	37.3294	33.3323	37.6533	38.7327	42.4085	47.961	45.2435	30.606
0.833333	13.0118	13.5111	11.9212	29.2747	28.9643	26.0556	25.617	32.6017	35.1974	33.8117	31.4641	25.1459
1	10.2444	11.6055	12.0641	24.2041	23.6773	18.7088	18.4251	23.6891	23.6306	28.4104	31.8935	21.5061
1.16667	8.28313	10.6656	10.8049	22.7843	22.2239	18.899	14.0758	20.3	18.8518	23.2253	23.562	18.0513
1.33333	7.06955	8.68598	8.80991	23.1156	19.7486	14.0139	12.0281	14.4686	15.8246	16.8754	18.7048	13.648
1.5	5.19098	10.6752	8.0745	20.9018	17.6882	15.536	8.66286	11.2295	13.425	14.493	15.7494	11.9249
2	4.48402	6.69088	9.08575	18.0787	11.4837	11.6898	7.59393	8.74524	11.677	12.7522	14.5775	6.03027
Supplementary Fig. 9d. Remaining RNA substrates at each time point were normalized to their respective no-ExoN control (100%)
n = 3 biological replicates, inidcated by i – iii, respectively
Time (min)	T20P14-misC			T20P14-CG-misC			T20P14-AU-misC			T20P14-UA-misC
	i	ii	iii	i	ii	iii	i	ii	iii	i	ii	iii
0.166667	84.677	77.1313	68.9565	75.5594	80.7032	88.2113	96.7788	100.19	96.0363	96.0294	95.4411	99.8304
0.333333	68.5743	49.0093	41.5012	73.5666	67.8002	82.8397	86.8742	95.8364	93.7135	88.8682	91.2132	97.275
0.5	52.7445	37.6466	31.7163	67.0162	69.0997	69.528	81.2091	93.4709	85.6897	80.7472	83.2139	93.5993
0.666667	34.2845	38.0543	24.5728	64.1798	51.6872	56.2804	75.8606	85.746	79.9357	70.6447	76.1401	84.0974
0.833333	23.5344	23.1689	21.4132	53.3711	51.8987	43.989	72.1302	77.2878	68.774	58.8549	66.4957	75.2364
1	15.7367	20.9892	15.8727	42.0937	44.301	36.1508	66.3111	68.8025	63.544	48.9634	58.0521	65.3269
1.16667	12.7972	17.7707	14.145	25.3059	35.0503	30.1063	62.9579	58.7503	52.8026	42.7547	49.468	55.9609
1.33333	10.6285	16.5637	12.8904	22.5655	24.5578	24.3708	61.4447	51.0063	49.2216	38.0769	42.5924	49.4073
1.5	7.61479	15.0001	10.7705	14.6185	14.1663	23.5481	58.7195	45.7937	44.3273	33.1954	36.9828	42.7171
2	6.56766	12.5212	9.39056	6.66446	5.98806	14.8248	54.601	32.4134	31.8072	22.8276	21.5512	31.7906
Supplementary Fig. 9e. Comparison of rate constants between SARS-CoV-2 ExoN WT and SARS-CoV-2 ExoN N104D mutant
	ExoN WT rate constant (per min)			ExoN N104D rate constant (per min)
	Mean	95% CI upper limit	95% CI lower limit	Mean	95% CI upper limit	95% CI lower limit
T20P14-misC	2.387	2.673	2.144	1.699	1.838	1.573
T20P14-CG-misC	1.473	1.724	1.268	0.9581	1.065	0.8617
T20P14-AU-misC	1.292	1.489	1.124	0.4252	0.4746	0.3786
T20P14-UA-misC	1.371	1.486	1.267	0.5563	0.6563	0.4691
